# Supplementary material for: Chemoablated mouse seminiferous tubular cells enriched for very small embryonic-like stem cells undergo spontaneous spermatogenesis in vitro
Source: Reprod Biol Endocrinol. 2015 Apr 18;13:33. doi: 10.1186/s12958-015-0031-2 (PMC4407302; doi:10.1186/s12958-015-0031-2)
Supplement: Additional file 3: — Supplemental Video S2. Another field of culture showing sperm after 3 weeks of culture. [file 12958_2015_31_MOESM3_ESM.zip]

Archive with 1 entries (1 files):
- 1689219488161223_add3.avi
